# Supplementary material for: Rare Bacteria Can Be Used as Ecological Indicators of Grassland Degradation
Source: Microorganisms. 2023 Mar 15;11(3):754. doi: 10.3390/microorganisms11030754 (PMC10058834; doi:10.3390/microorganisms11030754)
Supplement: Supplementary file 1 [file microorganisms-11-00754-s001.zip]

Archive with 1 entries (1 files):
- microorganisms-2253643-SI.pdf
